# Supplementary material for: Preclinical models of epithelial ovarian cancer: practical considerations and challenges for a meaningful application
Source: Cell Mol Life Sci. 2022 Jun 16;79(7):364. doi: 10.1007/s00018-022-04395-y (PMC9200670; doi:10.1007/s00018-022-04395-y)
Supplement: Supplementary file 1 — Supplementary file1 (XLSX 15 KB) [file 18_2022_4395_MOESM1_ESM.xlsx]

## Sheet: Suppl table 1
TABLE S1 - Classification of a panel of EOC cell lines, according to literature data
EOC CELL LINE	ORIGINAL ANNOTATION	DOMCKE et al 2013 - PMID: 23839242	ANGLESIO et al 2013 - PMID: 24023729	BEAUFORT et al 2014 - PMID: 25230021	BARNES et al 2021 - PMID: 34470661	Misidentified/Contaminated Cell Lines *
2008	Adenocarcinoma (DiSaia et al., 1975; PMID: 1193434)	-	Atypical Non-Serous [Clear cell/Endometrioid]	-	-	Actual cell type ME-180
2774	Endometrioid carcinoma (Freedman et al., 1978; PMID: 719612)	-	-	Endometriod	-	-
59M	Endometriod/Clear cell carcinoma (Wilson et al., 1996; PMID: 8795574)	Possibly HGSOC	-	Mixed	LGSOC	-
A2780	Endometriod carcinoma (Eva et al. 1982; PMID: 6173755)	Unlikely HGSOC	Endometrioid	Endometriod/Clear cell	Endometrioid	-
CAOV-3	Papillary serous cystadenocarcinoma (Fogh et al., 1977; PMID: 327080)	Likely HGSOC	HGSOC	Serous	HGSOC	-
CAOV-4	Papillary serous cystadenocarcinoma (Fogh et al., 1977; PMID: 327080)	Likely HGSOC	-	HGSOC	HGSOC	-
COLO 704	Carcinoma (DSMZ German collection, 1986)	Unlikely HGSOC	HGSOC	-	-	Identical to human endometrium carcinoma cell line COLO-684
COLO 720E	Adenocarcinoma	-	HGSOC	-	-	Some stocks are contaminated by COLO 704
COV318	Serous carcinoma (Van den Berg-Bakker et al., 1993; PMID: 8436435)	Likely HGSOC	-	HGSOC	HGSOC	-
COV362	Endometriod carcinoma (Van den Berg-Bakker et al., 1993; PMID: 8436435)	Likely HGSOC	-	Endometriod/HGSOC?	HGSOC	-
COV413	Serous carcinoma (Van den Berg-Bakker et al., 1993; PMID: 8436435)	-	-	Endometriod/Clear cell	-	-
COV504	Serous carcinoma (Van den Berg-Bakker et al., 1993; PMID: 8436435)	Possibly HGSOC	-	Serous	-	-
COV644	Mucinous carcinoma (Van den Berg-Bakker et al., 1993; PMID: 8436435)	Unlikely HGSOC	-	Mucinous	Mucinous	-
EFO-21	Serous carcinoma (Simon et al., 1983; PMID: 6405069 )	Unlikely HGSOC	-	-	Clear Cell	-
EFO-27	Serous carcinoma (Simon al., 1983; PMID: 6405069 )	Hypermutated	-	-	Endometrioid	-
ES-2	Clear cell carcinoma (Lau et al., 1989; PMID: 2733045)	Possibly HGSOC	Atypical Non-Serous [Clear cell/Endometrioid]	Clear Cell	LGSOC	-
FUOV1	Papillary serous adenocarcinoma (Emoto et al., 1999; PMID: 10337661)	Possibly HGSOC	-	-	HGSOC	-
HEY	Moderately differentiated papillary cystadenocarcinoma (Buick et al., 1985; PMID: 4016745)	-	HGSOC	-	-	-
HEY-A8	Derived from passages of HEY in mice (Mills et al., 1990; PMID: 2394835)	Unlikely HGSOC	-	-	LGSOC	-
HOC-7	Serous well-differentiated adenocarcinoma(Buick et al., 1985; PMID: 4016745)	-	-	LGSOC/HGSOC?	-	-
HS571T	Carcinoma	Possibly HGSOC	-	-	-	-
IGROV-1	Mixed endometrioid/Clear cell/ Indifferentiated carcinoma (Bénard et al., 1985; PMID: 3861241)	Hypermutated	Endometrioid	Mixed	Clear Cell	-
JHOC-5	Clear Cell carcinoma (Yamada et al., 1999; PMID:10695020)	Unlikely HGSOC	Clear Cell	-	Clear Cell	-
JHOC-7	Clear Cell carcinoma (Anglesio et al., 2013;PMID: 24023729)	-	Clear Cell	-	-	-
JHOC-9	Clear Cell carcinoma (Rahman et al., 2012; PMID: 22705003)	-	Clear Cell	-	-	-
JHOM-1	Mucinous carcinoma (RIKEN BioResource Center - Ishikawa & Yasuda unpublished data)	Possibly HGSOC	-	-	LGSOC	-
JHOM-2B	Mucinous carcinoma (RIKEN BioResource Center - Ishikawa & Yasuda unpublished data)	Possibly HGSOC	-	-	Mucinous	-
JHOS-2	Serous carcinoma (Yamada et al., 1999; PMID:10695020)	Likely HGSOC	-	-	HGSOC	-
JHOS-4	Serous carcinoma (RIKEN BioResource Center - Ishikawa & Yasuda unpublished data)	Likely HGSOC	-	-	HGSOC	-
KURAMOCHI	Undifferentiated (Motoyama T 1981; PMID: 6268719)	Likely HGSOC	HGSOC	-	HGSOC	-
MCAS	Mucinous cystadenocarcinoma (Kidera et al., 1985; PMID: 4056530)	Unlikely HGSOC	Mucinous	-	Mucinous	-
OAW28	Adenocarcinoma (Wilson et al., 1996; PMID: 8795574)	Likely HGSOC	-	HGSOC	HGSOC	-
OAW42	Papillary serous cystadenocarcinoma (Wilson et al., 1984; PMID: 6583437)	Unlikely HGSOC	-	Serous	Clear Cell	-
OC 314	Papillary serous cystoadenocarcinoma (Alama et al., 1996; PMID: 8690298)	-	-	-	Endometrioid	-
OC 316	Low differentiated adenocarcinoma (Alama et al., 1996; PMID: 8690298)	Hypermutated	-	-	-	Possibly contaminated. May be identical to OC 314
ONCODG1	NS (Grimm et al., 1992; PMID: 1381131)	Possibly HGSOC	-	-	HGSOC	Originally thought to originate from female patient with a thyroid gland papillary carcinoma. Cross contaminated with OVCAR-3
OV17R	Endometrioid (Boocock et al., 1995; PMID:7707437)	-	-	HGSOC	-	-
OV56	Poorly differentiated serous carcinoma (Boocock et al., 1995; PMID:7707437)	Unlikely HGSOC	-	Endometriod/Clear cell	LGSOC	-
OV7	Poorly differentiated mixed carcinoma (Boocock et al., 1995; PMID:7707437)	-	-	Mixed	LGSOC	-
OV-90	Adenocarcinoma (Provencher et al., 2000; PMID: 10949993)	Possibly HGSOC	Unclassified	HGSOC	Mucinous	-
OVCAR-3	Papillary serous adenocarcinoma (Hamilton et al., 1983; PMID: 6604576)	Possibly HGSOC	HGSOC	HGSOC	HGSOC	-
OVCAR-4	Serous Adenocarcinoma (Hamilton et al., 1984; PMID: 6385258 )	Likely HGSOC	HGSOC	-	HGSOC	-
OVCAR-5	Adenocarcinoma (Hamilton et al., 1984; PMID: 6385258 )	-	HGSOC	-	-	Originally thought to be a high grade ovarian serous adenocarcinoma but suspected to have a upper gastrointestinal origin
OVCAR-8	Adenocarcinoma (Schilder et al., 1990; PMID: 2307530)	Possibly HGSOC	HGSOC	-	LGSOC	-
OVISE	Clear cell adenocarcinoma (Nakazawa et al., 1992 - Gorai et al., 1995; PMID: 7535723)	Unlikely HGSOC	Atypical Non-Serous [Clear cell/Endometrioid]	-	Clear Cell	-
OVK18	Endometrioid carcinoma (Uehara et al., 1984; PMID: 6584390)	Hypermutated	-	-	Endometrioid	-
OVKATE	Papillary serous adenocarcinoma (Yanagibashi et al., 1997; PMID: 9328139)	Likely HGSOC	-	-	HGSOC	-
OVMANA	Clear cell adenocarcinoma (Yanagibashi et al., 1997; PMID: 9328139)	Unlikely HGSOC	Clear Cell	-	Clear Cell	-
OVSAHO	Papillary serous adenocarcinoma (Yanagibashi et al., 1997; PMID: 9328139)	Likely HGSOC	-	-	HGSOC	-
OVSAYO	Clear cell adenocarcinoma (Yanagibashi et al., 1997; PMID: 9328139)	-	HGSOC	-	-	-
OVTOKO	Clear cell adenocarcinoma (Yanagibashi et al., 1997; PMID: 9328139)	Unlikely HGSOC	Clear Cell	-	Clear Cell	-
PEA1	Poorly differentiated adenocarcinoma (Langdon et al., 1988; PMID: 3167863)	-	-	HGSOC	-	-
PEA2	Poorly differentiated adenocarcinoma (Langdon et al., 1988; PMID: 3167863)	-	-	HGSOC	-	-
PEO1	Poorly differentiated serous adenocarcinoma (Langdon et al., 1988; PMID: 3167863)	-	-	HGSOC	-	-
PEO4	Poorly differentiated serous adenocarcinoma (Langdon et al., 1988; PMID: 3167863)	-	-	HGSOC	-	-
PEO14	Well-differentiated serous adenocarcinoma (Langdon et al., 1988; PMID: 3167863)	-	-	HGSOC	-	-
PEO16	Poorly differentiated serous adenocarcinoma (Langdon et al., 1988; PMID: 3167863)	-	-	HGSOC/LGSOC?	-	-
PEO23	Well-differentiated serous adenocarcinoma (Langdon et al., 1988; PMID: 3167863)	-	-	HGSOC	-	-
RMG-I	Clear cell carcinoma (Nozawa et al., 1988; PMID: 3154025)	Unlikely HGSOC	Unclassified	-	Clear cell	-
RMG-II	Clear cell carcinoma (Nozawa et al., 1991; PMID: 1715339)	-	Clear cell	-	-	-
RMUGS	Mucinous carcinoma (Sakayori et al., 1990; PMID: 2083224)	Possibly HGSOC	-	-	Mucinous	-
SKOV-3	Adenocarcinoma (Fogh et al., 1977; PMID: 833871)	Unlikely HGSOC	Atypical Non-Serous [Clear cell/Endometrioid]	Endometriod/Clear cell	Clear Cell	-
SKOV-6	Carcinoma (Mattes et al., 1984; PMID: 6582512)	-	-	HGSOC	-	Actual cell type cervical carcinoma
SNU-119	Serous cystadenocarcinomas (Yuan et al., 1997; PMID:9299249)	Likely HGSOC	-	-	HGSOC	-
SNU-8	Serous cystadenocarcinomas (Yuan et al., 1997; PMID:9299249)	Possibly HGSOC	-	-	HGSOC	-
SNU-840	Malignant Brenner tumor (Yuan et al., 1997; PMID:9299249)	Unlikely HGSOC	-	-	-	-
TOV-112D	Endometrioid (Provencher et al., 2000; PMID: 10949993)	-	Endometrioid	Endometrioid	Endometrioid	-
TOV-21G	Clear cell (Provencher et al., 2000; PMID: 10949993)	Hypermutated	Clear cell	Clear cell	Clear cell	-
TYK-nu	Undifferentiated carcinoma (Yoshiya, 1986; PMID: 3782955)	Likely HGSOC	-	-	LGSOC	-
UWB1.289	Papillary serous carcinoma (Dello Russo et al., 2007; PMID:17259345)	-	-	Serous	-	-
VOA1056_CL	LGSOC (Anglesio et al., 2013; PMID: 24023729)	-	LGSOC	-	-	-
VOA1072_CL	HGSOC (Anglesio et al., 2013; PMID: 24023729)	-	HGSOC	-	-	-
VOA1312_CL	LGSOC (Anglesio et al., 2013; PMID: 24023729)	-	LGSOC	-	-	-
VOA1400_CL	HGSOC (Anglesio et al., 2013; PMID: 24023729)	-	HGSOC	-	-	-
VOA1416_CL	HGSOC (Anglesio et al., 2013; PMID: 24023729)	-	HGSOC	-	-	-
* From: https://iclac.org/databases/cross-contaminations/; https://web.expasy.org/cellosaurus; https://www.dsmz.de/collection/catalogue/
